# Supplementary material for: The Embryonic Transcriptome of the Red-Eared Slider Turtle (Trachemys scripta)
Source: PLoS One. 2013 Jun 19;8(6):e66357. doi: 10.1371/journal.pone.0066357 (PMC3686863; doi:10.1371/journal.pone.0066357)
Supplement: Table S1 — Cellular component (CC), molecular function (MF), and biological process (BP) GO categories assigned to proteins identified in the T. scripta embryonic transcriptome. (XLSX) [file pone.0066357.s001.xlsx]

## Sheet: MF level 4
Molecular function GO term	Number of proteins
cation binding	6151
purine nucleotide binding	3643
ribonucleotide binding	3634
DNA binding	2892
transferase activity, transferring phosphorus-containing groups	2463
receptor activity	2063
enzyme binding	2011
hydrolase activity, acting on acid anhydrides	1747
receptor binding	1675
identical protein binding	1617
protein dimerization activity	1485
hydrolase activity, acting on ester bonds	1441
substrate-specific transmembrane transporter activity	1422
cytoskeletal protein binding	1385
RNA binding	1308
GTPase regulator activity	1205
protein domain specific binding	1081
peptidase activity	1000
passive transmembrane transporter activity	735
protein complex binding	707
transcription factor binding	691
ligase activity, forming carbon-nitrogen bonds	668
active transmembrane transporter activity	648
GTPase activator activity	611
transcription coactivator activity	493
phospholipid binding	478
protein C-terminus binding	439
transferase activity, transferring glycosyl groups	422
transferase activity, transferring one-carbon groups	411
calmodulin binding	405
transferase activity, transferring acyl groups	388
coenzyme binding	315
transcription corepressor activity	307
polysaccharide binding	270
sugar binding	263
oxidoreductase activity, acting on paired donors, with incorporation or reduction of molecular oxygen	253
hydrolase activity, acting on acid anhydrides, catalyzing transmembrane movement of substances	253

## Sheet: BP level 3
Biological Process GO term	Number of proteins
primary metabolic process	14779
cellular metabolic process	14679
regulation of biological process	13508
macromolecule metabolic process	11876
nitrogen compound metabolic process	9579
cellular response to stimulus	7944
biosynthetic process	7709
cell communication	7564
multicellular organismal development	7200
anatomical structure development	7084
establishment of localization	6040
cellular developmental process	4968
small molecule metabolic process	4536
response to chemical stimulus	4387
response to stress	4253
regulation of biological quality	4108
organelle organization	3906
catabolic process	3724
regulation of molecular function	3307
cellular localization	3249
macromolecule localization	2922
system process	2826
cellular component assembly	2641
cell death	2625
cell cycle	2577
response to external stimulus	2202
cellular component movement	2156
cell projection organization	2011
macromolecular complex subunit organization	1839
cell adhesion	1709
cell-cell signaling	1703
reproductive process	1622
localization of cell	1558
response to endogenous stimulus	1434
protein complex biogenesis	1331
oxidation-reduction process	1264
cellular membrane organization	1139
membrane organization	1139
taxis	1101
cell activation	1083
cellular macromolecular complex subunit organization	1039
immune response	1029
cellular homeostasis	1008
actin filament-based process	1006
response to abiotic stimulus	1000
regulation of body fluid levels	998
behavior	898
coagulation	884
multicellular organism reproduction	873
microtubule-based process	855
sexual reproduction	753
leukocyte activation	638
cell division	602
response to biotic stimulus	599
response to other organism	560
developmental growth	500
interspecies interaction between organisms	466
organophosphate metabolic process	448
cell junction organization	438
cytokine production	421
chromosome segregation	365
ribonucleoprotein complex biogenesis	358
epithelial cell proliferation	347
cellular component disassembly	336
viral reproductive process	304
DNA conformation change	280
aging	272
developmental maturation	267
extracellular structure organization	265
hormone metabolic process	253

## Sheet: CC level 5
Cellular compartment GO term	Number of proteins
intracellular organelle	16423
cytoplasm	14638
cytoplasmic part	10938
plasma membrane	6145
intrinsic to membrane	6008
plasma membrane part	3500
insoluble fraction	1943
neuron projection	1374
endoplasmic reticulum membrane	933
soluble fraction	822
ribonucleoprotein complex	793
proteinaceous extracellular matrix	699
neuronal cell body	632
cytoplasmic vesicle part	558
nuclear envelope	510
organelle inner membrane	498
membrane raft	384
cilium	371
apical plasma membrane	364
postsynaptic membrane	332
cell projection membrane	324
basement membrane	256
ubiquitin ligase complex	253
